# Supplementary material for: Data on green tea flavor determinantes as affected by cultivars and manufacturing processes
Source: Data Brief. 2016 Dec 21;10:492–8. doi: 10.1016/j.dib.2016.12.025 (PMC5196232; doi:10.1016/j.dib.2016.12.025)
Supplement: Supplementary file 2 — Supplementary material [file mmc1.zip]

Archive with 1 entries (1 files):
- Supplementary data.rar
